# Supplementary material for: Consumption of Herbal Supplements or Homeopathic Remedies to Prevent COVID-19 and Intention of Vaccination for COVID-19 in Latin America and the Caribbean
Source: Trop Med Infect Dis. 2022 Jun 8;7(6):95. doi: 10.3390/tropicalmed7060095 (PMC9229216; doi:10.3390/tropicalmed7060095)
Supplement: Supplementary file 1 [file tropicalmed-07-00095-s001.zip]

Archive with 1 entries (1 files):
- tropicalmed-1738981-supplementary.pdf
